# Supplementary material for: Can hook-bending be let off the hook? Bending/unbending of pliant tools by cockatoos
Source: Proc Biol Sci. 2017 Sep 6;284(1862):20171026. doi: 10.1098/rspb.2017.1026 (PMC5597828; doi:10.1098/rspb.2017.1026)
Supplement: Dataset Laumer et al. 2017 [file rspb20171026supp2.xls]

## Sheet: vertical, succ trials
Figaro	Session	trial	time until success (excluding time when subject was not interacting with material/apparatus) m bis b	duration probing with unmodified tool	wire modified (yes=1;no=0)	Latency between Start and first toch wire (b bis a)	Latency between Start and first modification wire (=modif. bis a)	tool crafting time (excluding interruptions)	end of modified tool first used to probe for food	duration of probing with functional end of the modified tool (f bis l oder k)	duration of probing with unmodified end of the modified tool	proximal, middle distal modification	place of modification (1=at apparatus; 2=elsewhere)	technique used	tool turned around (1=yes, 0=no)	how often tool turned around	final shape of tool (functional=1;nonfunc=0)	string touched (1=yes, 0=no)	duration of string manipulation	wire insterted in wrong tube (yes=1,no=0)	duration of wrong inserstion
1	3	1	376.523	96.647	1	1.078	239.23	27.447	functional end	33.272	0	proxi	2	r	1	25	1	0	0	0	0
2	4	2	99.714	36.329	1	1.52	55.041	2.809	functional end	14.6	0	middle	1	q	1	2	1	0	0	0	0
3	4	3	23.434	10.257	1	2.624	15.849	2.676	nm	2.613	0	middle	1	q	0	0	1	0	0	0	0
4	9	1	700.041	20.412	1	1.432	30.53	28.503	funct/ nm	196.406	0	middle, poxi	1	q,r	1	1	1	1	76.189	0	0
5	11	1	600.726	111.744	1	2.111	117.392	10.689		175.504	0	proxi, middle	1	s,r	1	12	1	1	8.895	1	3.348
6	11	2	246.618	49.768	1	1.312	54.08	3.56		9.827	140.621	middle	1	q,s	1	3	1	0	0	0	0
Fini	Session	Trial	time until success (excluding time when subject was not interacting with material/apparatus) m bis b	duration probing with unmodified tool	wire modified (yes=1;no=0)	Latency between Start and first toch wire (b bis a)	Latency between Start and first modification wire (=modif. bis a)	tool crafting time (excluding interruptions)	end of modified tool first used to probe for food	duration of probing with functional end of the modified tool (f bis l oder k)	duration of probing with unmodified end of the modified tool	proximal, middle distal modification	place of modification (1=at apparatus; 2=elsewhere)	technique used	tool turned around (1=yes, 0=no)	how often tool turned around	final shape of tool (functional=1;nonfunc=0)	string touched (1=yes, 0=no)	duration of string manipulation	wire insterted in wrong tube (yes=1,no=0)	duration of wrong inserstion
1	10	1	341.115	0	1	2.767	54.525	52.534	functional on both sides	9.081	0	proxi	1	r	1	mehr als 2 mal	1	1	1.2	0	0
2	10	2	382.968	0	1	1.898	4.887	9.336	functional end	141.689	0	proxi	1	r	1	11	functional on both sides	0	0	0	0
3	11	1	203.123	17.894	1	1.664	57.84	3.744	func	56.442	5.966	proxi, middle	1	q,r	1	8	both func	1	0.399	1	8.514
4	11	2	855.274	4.706	1	0.737	52.347	93.61	func	510.691	17.935	poxi, middle	1	q	1	8	both func	0	0	1	9.615
5	12	1	176.518	3.04	1	0.881	10.46	13.797	func	116.789	0	middle	1	q	1	4	functional	1	1.937	0	0
6	13	1	135.962	7.376	1	1.168	14.476	6.856	both ends func da mitttelknick	78.439	0	middle, proxi	1	q,r	1	6	1	0	0	0	0
7	16	1	566.231	1.58	1	0.541	8.021	26.104	functional end	432.882	0	proxi, middle	1	s,q,r	1	9	1	0	0	0	0
8	16	2	61.204	3.21	1	0.792	24.996	2.271	functional end	5.92	15.505	proxi, middle	1	s,q	1	1	1	0	0	0	0
9	16	3	848.234	5.184	1	0.792	16.559	79.502	functional end	194.708	246.639	proxi, middle	1.2	r,s,q	1	11	func	0	0	1	3.424
10	17	1	108.687	1.727	1	0.809	7.888	6.753	func	63.565	0	proxi, middle	1	q,r,s	1	2	both func	0	0	0	0
11	18	1	110.197	1.728	1	0.864	8.071	4.831	func end	62.109	0	proxi, middle	1	r,s,q	1	3	1	0	0	0	0
12	18	2	58.779	5.488	1	1.28	14.735	10.164	func end	15.612	8.002	proxi	1	s	1	1	1	0	0	0	0
13	18	3	120.223	5	1	1.449	12.618	6.022	non func end	36.198	5.872	proxi	1	r,s,q	1	7	both ends func	0	0	0	0
14	19	1	78.865	3.744	1	2.935	14.607	8.385	func end	35.072	0	proxi	1	s,r	1	3	both ends func	0	0	0	0
15	19	2	46.93	12.15	1	1.272	18.318	5.955	func end	4.433	0	proxi	1	s	1	1	both ends func	0	0	0	0
16	19	3	70.955	4.24	1	1.695	34.395	1.583	non func	8.704	7	proxi	1	s	1	5	func	0	0	0	0
17	19	4	46.254	4.19	1	0.542	19.654	2.184	func	15.168	0	proxi	1	s	1	2	func	0	0	0	0
18	19	5	100.487	3.16	1	0.478	16.225	11.232	func end	26.188	8.103	proxi	1	s	1	4	both ends func	0	0	0	0
19	19	6	33.431	9.645	1	0.715	21.167	3.277	func end	6.266	0	proxi	1	s	1	2	both ends func	0	0	0	0
20	21	1	110.959	8.528	1	1.671	41.998	5.322	func end	26.61	0	proxi	1	s	1	7	both ends func	0	0	0	0
21	22	1	49.202	7.066	1	2.909	14.534	6.093	non fuc	15.439	3.122	proxi	1	s	1	3	both func	1	0.896	0	0
22	22	2	142.619	5.684	1	1.702	13.174	2.151	func end	93.646	0	proxi	1	s	1	6	both func	0	0	0	0
23	22	3	119.678	5.29	1	1.643	14.448	4.538	func end	54.789	0	proxi	1	s	1	2	both func	0	0	0	0
24	23	1	160.722	0	1	0.648	7.127	18.146	functional end	80.787	0	proximal	1	s	1	3	1	0	0	0	0
25	23	2	250.835	0	1	0.816	6.987	92.06	functional end	27.258	0	proximal	1	s,q	1	1	1	0	0	0	0
26	23	3	118.448	0	1	1.448	16.506	4.808	functional end	74.902	0	proximal	1	s	1	4	1	0	0	0	0
28	23	4	242.765	0	1	0.928	8.776	23.369	funtional end	164.961	0	proximal	1	s	1	5	1	0	0	0	0
29	23	5	171.172	0	1	0.728	7.928	5.128	functional end	102.882	0	proximal	1	s,r (ohne foot)	1	7	1	0	0	0	0
30	23	6	88.218	6.655	1	1.071	32.221	14.929	functional end	17.832	0	proximal	1	s	1	5	1	0	0	0	0
31	23	7	79.452	6.695	1	1.32	31.688	6.944	functional end	25.317	0	proximal	1	s	1	5	1	0	0	0	0
32	23	8	68.381	2.905	1	1.344	20.498	18.266	functional end	11.529	7.553	proximal	1	s	1	2	1	0	0	0	0
33	23	9	32.866	0	1	1.198	9.207	9.783	functional end	7.211	0	proximal	1	s	1	1	1	0	0	0	0
34	23	10	110.326	0	1	1.16	5.704	5.47	functional end	66.594	0	proximal	1	s	1	8	1	0	0	0	0
35	24	1	40.61	0	1	1.216	6.937	6.171	funtional end	17.39	0	proximal	1	s	1	3	1	0	0	0	0
36	24	2	22.933	0	1	0.935	6.643	6.448	functional end	4.345	0	proximal	1	s	1	1	1	0	0	0	0
37	24	3	42.206	0	1	0.867	6.938	8.47	functional end	14.891	0	proximal	1	s	1	3	1	0	0	0	0
38	24	4	12.912	0	1	1.004	2.046	3.656	functional end	4.371	0	proximal	1	r,s	0	0	1	0	0	0	0
39	24	5	55.998	0	1	0.876	2.153	6.815	functional end	22.617	0	proximal	1	r,s	1	3	1	0	0	0	0
40	24	6	36.496	0	1	1.088	1.667	10.194	functional end	14.092	0	proximal	1.2	r,s	1	2	1	0	0	0	0
41	24	7	27.077	0	1	1.045	1.864	9.331	functional end	11.579	0	distal, proximal	1.2	r,s	1	1	1	0	0	0	0
42	24	8	22.452	0	1	1.108	1.88	6.668	functional end	9.693	0	distal, proximal	1.2	r,s	1	1	1	0	0	0	0
43	24	9	63.694	0	1	1.678	2.312	7.846	functional end	27.641	0	distal, proximal	1.2	r,s	1	3	1	0	0	0	0
44	24	10	13.008	0	1	1.335	1.975	7.268	functioanl end	5.018	0	distal	1.2	r,s	0	0	1	0	0	0	0
Moneypenny	Session	Trial	time until success (excluding time when subject was not interacting with material/apparatus) m bis b	duration probing with unmodified tool	wire modified (yes=1;no=0)	Gußhausstrasse 15/1-3	Latency between Start and first modification wire (=modif. bis a)	tool crafting time (excluding interruptions)	end of modified tool first used to probe for food	duration of probing with functional end of the modified tool (f bis l oder k)	duration of probing with unmodified end of the modified tool	proximal, middle distal modification	place of modification (1=at apparatus; 2=elsewhere)	technique used	tool turned around (1=yes, 0=no)	how often tool turned around	final shape of tool (functional=1;nonfunc=0)	string touched (1=yes, 0=no)	duration of string manipulation	wire insterted in wrong tube (yes=1,no=0)	duration of wrong inserstion
1	9	1	438.466	0	1	331.539	375.712	289.156	func end	8.175	0	proxi	1.2	r	1	4	both ends func	0	0	0	0
2	10	1	184.034	0	1	1.391	21.855	34.179	func end	1.311	0	proxi	1	r	1	6	both func	1	1.504	0	0
3	11	1	662.761	0.992	1	1.266	34.645	56.702	func end	135.321	10.866	proxi, middle	1	r	1	40	both func	1	2.611	0	0
4	11	2	164.003	35.014	1	0.923	41.001	3.569	func end	20.009	0	proxi	1	r,q	1	7	func on both sides	1	6.487	1	57.07
5	13	1	696.376	8.768	1	1.16	75.274	19.453	non-func	133.459	11.184	proxi	1	r,q	1	34	both func	1	1.723	1	7.926
6	13	2	72.75	13.367	1	0.881	17.551	7.406	func	25.699	0	proxi, middle	1	r,q	1	3	both func	0	0	1	1.793
7	13	3	56.684	4.126	1	2.474	17.264	7.92	func	32.268	0	distal, middle	1	q	1	1	both func	1	1.283	0	0
8	13	4	225.602	5.223	1	11.576	42.282	14.023	nonfunc	65.734	16.233	proxi, middle	1	r,s,q	1	13	both func	1	7.567	1	1.488
9	16	1	241.962	22.796	1	1.772	8.837	32.856	nm	47.245	0			q,r	1	6	1	1	2.399
10	16	2	265.152	19.443	1	0.544	15.39	27.129	functional end	78.732	15.548	distal	1	q,r,s	1	16	1	0	0
11	16	3	97.997	0	1	0.914	8.232	21.333	functional end	24.948	0	proxi, middle	1	s,q,r	1	4	1	0	0
12	16	4	172.451	0	1	0.13	10.793	11.777	functional end	46.273	5.025		1	r,s,q	1	8	1	0	0
13	16	5	258.705	2.76	1	1.624	15.158	22.038	functional end	112.454	0	middle, proxi, distal	1	q,s	1	18	functional both ends	0	0	1	8.804
14	16	6	51.7	16.403	1	2.728	8.639	29.55	functional end	15.602	0	proxi	1	s,q	1	1	both ends functional	1	1.456	0	0
15	16	7	151.056	0	1	0.808	2.122	54.418	functional end	114.801	0	proxi	1	r,s,q	1	6	both ends func	0	0	1	2.487
16	16	8	118.231	0	1	1.48	11.691	49.017	functional end	45.313	0	proxi	1	r,q,s	1	4	functional on both ends	1	0.679	1	1.056
17	16	9	195.057	10.354	1	0.52	6.706	48.437	functional end	56.248	0	proxi	1	r,s	1	11	both ends func	0	0	1	3.741
18	16	10	245.887	0	1	1.273	3.23	79.537	func end	68.727	0	proxi	1	r,s	1	14	1	1	0.6	0	0
19	17	1	15.557	0	1	1.336	1.892	7.297	functional end	4.825	0	proxi	1	r,s	0	0	both ends func	0	0	0	0
20	17	2	60.165	5.979	1	0.704	6.019	26.652	functional end	23.066	0	proxi	1	r,s,q	1	2	1	0	0	0	0
21	17	3	64.979	0	1	1.07	2.273	15.031	nonfunc end	20.665	5.514	proxi	1	r,s	1	6	1	0	0	1	3.128
22	17	4	74.999	0	1	0.897	2.294	47.766	func end	42.112	0	proxi	1	r,s,q	1	3	1	0	0	0	0
23	17	6	184.611	10.232	1	0.704	26.278	20.299		82.278	0		1	s,r	1	13	both ends func	0	0	0	0
24	17	7	127.677	1.721	1	1.043	8.998	11.007	wrong end	44.626	12.224	proxi, distal	1	s,r	1	16	both ends func	0	0	1	14.644
25	17	8	33.003	0	1	0.455	3.964	9.879	functional end	17.659	0	proxi	1	r,s	1	1	1	0	0	0	0
26	17	10	34.457	5.58	1	0.719	7.677	18.896	functional end	17.47	5.58	proxi	1	s	1	2	both ends func	0	0	0	0
27	18	1	374.308	1.861	1	0.749	7.565	63.219	wrong end	101.177	41.448	proxi,middle	1	s,q,r	1	22	both ends func	0	0	1	3.721
28	18	2	168.572	0	1	1.158	7.03	25.257	wrong end	85.19	8.223	proxi, middle	1	s,q	1	10	both ends func	0	0	0	0
29	18	3	284.164	3.653	1	0.729	6.899	30.92	wrong end	80.876	55.098		1	s,r,q	1	25	both ends func	0	0	1	7.352
30	18	4	66.616	1.424	1	0.912	7.219	19.372	functional end	32.807	9.659	proxi	1	s	1	5	both ends func	0	0	1	2.216
31	18	5	69.99	0	1	1.365	4.022	56.407	functional end	54.124	0	proxi, middle	1	s,q	1	2	both ends func	0	0	0	0
32	18	6	58.248	0	1	0.728	10.137	31.012	functional end	19.081	16.14	proxi	1	s	1	4	both ends func	0	0	0	0
33	18	7	127.26	0	1	0.776	15.696	81.522	func end	83.903	0	proxi, distal	1	r,s,q	1	6	both ends func	0	0	0	0
34	18	8	153.598	0	1	0.491	13.932	38.461	nonfunc end	41.862	65.321	proxi, middle	1	s,q	1	7	noth ends func	0	0	1	0.763
35	18	9	75.096	0	1	0.6	7.834	20.354	nonfunc end	0	50.959	proxi	1	s	1	2	1	0	0	0	0
36	18	10	80.095	0	1	0.727	1.611	64.68	func end	68.13	0	proxi, middle	1	r,s,q	0	0	1	0	0	0	0

## Sheet: horiz, succ trials
Dolittle	horizontal
Session	Trial	time until success (excluding time when subject was not interacting with material/apparatus) m bis b	duration probing with unmodified tool	Latency between Start and first toch wire (b bis a)	Latency between Start and first modification wire (=modif. bis a)	tool crafting time (excluding interruptions)	duration of probing with functional modified tool (f bis l oder k)	duration of probing with unmodified end of the modified tool	proximal, middle distal modification	place of modification (1=at apparatus; 2=elsewhere)	technique used	tool turned around (1=yes, 0=no)	how often tool turned around	final shape of tool (functional=1;nonfunc=0)	string touched (1=yes, 0=no)	duration of string manipulation	wire insterted in wrong tube (yes=1,no=0)	duration of wrong inserstion	string inserted	duration of string insertion
4	1	434.87	18.504	1.736	139.839	8.249	23.632	39.19	proxi, middle	1.2	r,s	1	1	1	1	2.64	1	4.762	0	0
4	2	752.048	4.223	2.312	20.737	83.314	20.121	36.1	proxi, middle	1.2	r, s	1	3	1	1	69.265	0	0	1	9.488
5	1	223.105	7.369	2.391	33.888	11.612	55.124	10.305	proxi, middle	1	r,s	0	0	1	1	4.592	0	0	0	1.679
6	1	124.345	4.675	2.242	38.523	17.491	10.105	2.603	proxi, middle	1.2	r,s	0	0	1	1	8.769	0	0	1	3.049
7	1	756.909	3.292	2.748	16.157	32.004	19.42	139.526	proxi, midle	1.2	r,s	0	0	1	1	111.382	1	2.816	0	0
7	2	672.5	8.44	3.2	21.089	91.669	47.75	117.565	proxi, middle	1.2	r,s	1	2	1	0	0	0	0	0	0
7	3	730.404	1.936	20.097	27.601	33.868	9.486	131.399	proxi, middle	1	q,r,s	nm	nm	1	0	0	0	0	0	0
8	1	721.437	33.035	0.939	179.843	31.577	71.358	103.361	proxi, middle	1	s	1	1	1	0	0	1	3.758	0	0
8	2	335.328	12.318	1.48	24.623	27.379	6.55	76.392	proxi, middle	1	r,q,s	0	0	1	0	0	0	0	0	0
8	3	118.105	2.603	0.931	29.805	26.137	18.915	1.075	middle, proxi	1	s	0	0	1	0	0	0	0	0	0
8	4	144.483	7.564	1.488	39.116	34.375	23.992	41.271	middle	1	s	0	0	1	0	0	0	0	0	0
8	5	278.225	4.505	1.734	26.031	36.977	39.293	25.163	middle	1	s	1	2	1	0	0	0	0	0	0
8	6	90.365	2.025	0.592	18.495	7.21	15.513	2.12	middle	1	s	0	0	1	0	0	0	0	0	0
8	8	75.918	1.153	1.033	54.689	2.315	7.672	3.121	middle	1	s	0	0	1	0	0	1	5.559	0	0
8	9	149.957	1.252	0.513	10.503	20.775	32.579	16.544	middle	1	s	1	1	1	0	0	0	0	0	0
9	1	325.875	1.796	2.385	30.94	18.843	20.405	0	middle	1	s,r	1	2	1	0	0	1	14.819	0	0
9	2	101.518	2.464	1.288	56.147	6.568	9.641	0	middle	1	s	0	0	1	0	0	0	0	0	0
9	3	107.044	0.999	0.912	6.694	13.611	21.416	0	middle, proxi	1	s,q	1	1	1	0	0	0	0	0	0
9	4	128.072	0	2.84	8.728	23.135	5.793	20.65	middle, proxi	1	s,q	1	1	1	0	0	0	0	0	0
9	5	98.469	9.699	2.888	28.869	3.997	31.999	0	middle, proxi	1	s	0	0	1	0	0	0	0	0	0
9	6	68.719	1.958	2.382	25.753	5.776	12.788	0	middle	1	s	nm	nm	1	0	0	0	0	0	0
9	7	26.313	2.885	1.128	9.983	2.514	2.236	0	middle	1	s	0	0	1	0	0	0	0	0	0
9	8	200.743	0	1.274	15.211	2.255	51.529	0	middle	1	s	0	0	1	0	0	0	0	0	0
9	9	52.324	1.032	1.646	11.533	4.69	14.279	0	middle, proxi	1	s	0	0	1	0	0	0	0	0	0
9	10	149.97	1.688	2.915	16.658	19.055	28.283	0	middle, proxi	1	s	1	1	1	1	18.691	0	0	1	7.432
10	1	142.497	0	2.791	49.473	14.222	16.377	0	middle, proxi	1	s	1	5	1	0	0	0	0	0	0
10	2	44.579	0	2.049	28.871	3.506	10.601	0	middle	1	s	0	0	1	0	0	0	0	0	0
10	3	37.766	0	0.728	8.948	2.506	2.916	0	middle	1	s	0	0	1	0	0	0	0	0	0
10	4	58.153	0	1.104	14.577	5.135	17.413	0	middle	1	s	0	0	1	0	0	1	0	0	0
10	5	60.458	0	2.679	36.045	5.697	17.075	0	middle	1	s	0	0	1	0	0	0	0	0	0
10	6	40.497	0	3.579	23.869	9.598	10.609	0	middle	1	s	1	1	1	0	0	0	0	0	0
10	7	81.172	0	1.48	19.752	10.524	12.623	0	middle	1	s	1	1	1	0	0	1	1.712	0	0
10	8	26.142	0	1.872	14.383	3.623	10.008	0	middle	1	s	0	0	1	0	0	0	0	0	0
10	9	79.152	0	1.246	26.141	4.614	6.996	0	middle	1	s	0	0	1	0	0	0	0	0	0
10	10	131.967	0	1.153	16.911	25.88	29.225	0	middle	1	s	1	1	1	0	0	0	0	0	0
Fini	horizontal
Session	Trial	time until success (excluding time when subject was not interacting with material/apparatus) m bis b	duration probing with unmodified tool	Latency between Start and first toch wire (b bis a)	Latency between Start and first modification wire (=modif. bis a)	tool crafting time (excluding interruptions)	duration of probing with functional modified tool (f bis l oder k)	duration of probing with nonfunc modified tool	proximal, middle distal modification	place of modification (1=at apparatus; 2=elsewhere)	technique used	tool turned around (1=yes, 0=no)	how often tool turned around	final shape of tool (functional=1;nonfunc=0)	string touched (1=yes, 0=no)	duration of string manipulation	wire insterted in wrong tube (yes=1,no=0)	duration of wrong inserstion	string inserted	duration of string insertion
3	1	325.322	4.676	1.008	20.402	7.463	81.898	83.567	proi, middle	1	s,r	1	5	func	0	0	0	0	0	0
7	1	506.418	26.132	1.376	69.18	5.689	63.851	121.882	proi, middle	1	s,r	0	0	func	0	0	0	0	0	0
8	1	569.227	0	2.977	11.026	18.765	26.801	209.144	proi, middle	1	s,r	1	nm	func	0	0	0	0	0	0
9	1	111.631	27.825	1.322	45.021	5.484	6.167	24.123	proxi, middle	1	s,r	1	1	fuc	0	0	0	0	0	0
10	1	360.898	7.674	1.016	51.78	12.288	34.226	132.169	proxi, middle	1	q,s	1	5	1	1	0.696	0	0	0	0
10	2	200.429	4.39	0.865	28.451	46.449	38.677	36.559	proxi, middle	1	s,q	1	6	1	0	0	0	0	0	0
10	3	148.633	12.708	1.725	36.133	13.442	63.489	15.298	proxi, middle	1	s,q	1	4	1	0	0	0	0	0	0
10	4	39.166	0.97	0.664	10.235	7.105	6.203	8.332	middle	1	s	0	0	1	0	0	0	0	0	0
10	5	47.445	2.088	0.872	9.499	8.719	20.663	4.385	middle, proxi	1	s,q	1	1	1	0	0	0	0	0	0
10	6	93.805	0	0.258	9.268	26.192	39.911	1.12	middle	1	s	0	0	1	0	0	0	0	0	0
10	7	55.063	0	1.013	18.439	10.69	26.947	0	middle	1	s	0	0	1	0	0	0	0	0	0
10	8	142.691	0	1.057	11.921	26.502	72.897	4.896	middle, proxi	1	s,q	1	3	1	0	0	0	0	0	0
10	9	98.237	0	0.816	23.623	14.84	52.105	0	middle	1	s	0	0	1	0	0	0	0	0	0
10	10	129.605	0	0.985	11.543	11.597	77.026	0	middle, proxi	1	s	1	1	1	1	0.985	0	0	0	0
11	1	74.215	0	1.575	13.82	33.52	9.753	0	middle	1	s	1	1	1	0	0	0	0	0	0
11	2	345.765	0	1.008	9.618	14.408	14.583	163.139	middle, proxi	1	s,q	1	2	1	0	0	0	0	0	0
11	3	34.607	0	1.025	18.656	7.576	9.4	0	middle	1	s	0	0	1	0	0	0	0	0	0
11	4	105.262	0	0.711	15.562	14.979	32.514	0	middle, proxi	1	s,q	1	3	1	0	0	0	0	0	0
11	5	39.082	0	1.584	15.541	6.165	18.96	0	middle	1	s	0	0	1	0	0	0	0	0	0
11	6	114.315	0	0.977	17.975	23.665	53.251	0	middle	1	s	1	1	1	0	0	0	0	0	0
11	7	42.818	0	0.896	8.82	8.616	21.14	0	middle	1	s	0	0	1	0	0	0	0	0	0
11	8	74.863	0	1.04	9.993	22.41	8.699	0	middle	1	s	1	1	1	0	0	0	0	0	0
11	9	98.337	0	1.076	14.814	8.673	52.736	0	middle	1	s	1	1	1	0	0	0	0	0	0
11	10	38.96	0	1.367	8.479	11.435	9.26	0	middle, proxi	1	s,q	1	1	1	0	0	0	0	0	0
Mayday		time until success (excluding time when subject was not interacting with material/apparatus) m bis b	duration probing with unmodified tool	Latency between Start and first toch wire (b bis a)	Latency between Start and first modification wire (=modif. bis a)	tool crafting time (excluding interruptions)	duration of probing with functional modified tool (f bis l oder k)	duration of probing with modified non-func tool	proximal, middle distal modification	place of modification (1=at apparatus; 2=elsewhere)	technique used	tool turned around (1=yes, 0=no)	how often tool turned around	final shape of tool (functional=1;nonfunc=0)	string touched (1=yes, 0=no)	duration of string manipulation	wire insterted in wrong tube (yes=1,no=0)	duration of wrong inserstion	string inserted	duration of string insertion
3	1	293.804	54.965	0.393	253.619	1.8	10.809	16.142	middle, proxi	2	q			1	1	4.228	0	0	0	0
3	2	680.148	51.336	1.184	128.898	5.512	14.185	96.284	middle, proxi	1	s			1	1	41.389	0	0	1	2.13
5	1	654.995	53.252	1.361	158.22	20.574	12.802	184.176	middle	1	s			1	0	0	0	0	0	0
5	2	485.508	33.622	0.632	78.905	13.942	21.437	152.712	middle	1	s			1	1	0.768	0	0	0	0
5	3	805.284	18.337	7.407	70.945	37.67	26.318	189.576	middle, proxi	1	s,r			1	0	0	1	13.207	0	0
Pipin		time until success (excluding time when subject was not interacting with material/apparatus) m bis b	duration probing with unmodified tool	Latency between Start and first toch wire (b bis a)	Latency between Start and first modification wire (=modif. bis a)	tool crafting time (excluding interruptions)	duration of probing with functional modified tool (f bis l oder k)	duration of probing with modified non-func tool	proximal, middle distal modification	place of modification (1=at apparatus; 2=elsewhere)	technique used	tool turned around (1=yes, 0=no)	how often tool turned around	final shape of tool (functional=1;nonfunc=0)	string touched (1=yes, 0=no)	duration of string manipulation	wire insterted in wrong tube (yes=1,no=0)	duration of wrong inserstion	string inserted	duration of string insertion
2	1	293.093	1.465	0.714	105.688	7.132	14.961	46.738	middle	2	r	0	0	1	0	0	1	12.54	0	0

## Sheet: Data
Test	Apparatur (h,v)	Group (1,2)	ID	Date	Session	Trial	Success (yes,no,x= see description)	Description
HB_1	v	1	Fin	2014-09-16	1	1	n
HB_1	v	1	May	2014-09-18	1	1	n
HB_1	h	1	Hei	2014-09-19	1	1	n
HB_1	v	1	Dol	2014-09-16	1	1	n
HB_1	h	1	Fig	2014-09-16	1	1	n
HB_1	v	1	Muk	2014-09-18	1	1	n
HB_1	h	1	Mup	2014-09-16	1	1	n
HB_1	v	2	Mon	2014-09-18	1	1	n
HB_1	h	2	Oly	2014-09-18	1	1	n
HB_1	v	2	Kon	2014-09-18	1	1	n
HB_1	h	2	Kiw	2014-09-18	1	1	n
HB_1	h	2	Zoz	2014-09-19	1	1	n
HB_1	h	2	Pip	2014-09-19	1	1	n
HB_1	h	1	Fin	2014-10-02	1	1	n
HB_1	h	1	May	2014-10-02	1	1	n
HB_1	v	1	Hei	2014-10-02	1	1	n
HB_1	h	1	Dol	2014-09-19	1	1	n
HB_1	v	1	Fig	2014-10-02	1	1	n
HB_1	h	1	Muk	2014-10-02	1	1	n
HB_1	v	1	Mup	2014-10-03	1	1	n
HB_1	h	2	Mon	2014-10-07	1	1	n
HB_1	v	2	Oly	2014-10-02	1	1	n
HB_1	h	2	Kon	2014-10-03	1	1	n
HB_1	v	2	Kiw	2014-10-02	1	1	n
HB_1	v	2	Zoz	2014-10-02	1	1	n
HB_1	v	2	Pip	2014-10-02	1	1	n
HB_2	v	1	Fin	2014-10-09	1	1	n
HB_2	v	1	May	2014-10-08	1	1	n
HB_2	v	1	Hei	2014-10-08	1	1	n
HB_2	v	1	Dol	2014-10-08	1	1	n
HB_2	v	1	Fig	2014-10-08	1	1	y
HB_2	v	1	Fig	2014-10-08	1	2	y
HB_2	v	1	Fig	2014-10-08	1	3	y
HB_2	v	1	Fig	2014-10-08	1	4	y
HB_2	v	1	Fig	2014-10-08	1	5	y
HB_2	v	1	Fig	2014-10-08	1	6	y
HB_2	v	1	Fig	2014-10-08	1	7	y
HB_2	v	1	Fig	2014-10-08	1	8	y
HB_2	v	1	Fig	2014-10-08	1	9	y
HB_2	v	1	Fig	2014-10-08	1	10	y
HB_1	v	1	Fig	2014-10-08	1	1	x	successful, but pipecleaner not bend; test stop
HB_2	v	1	Muk	2014-10-09	1	1	n
HB_2	v	1	Mup	2014-10-09	1	1	n
HB_2	v	2	Mon	2014-10-08	1	1	n
HB_2	v	2	Oly	2014-10-07	1	1	n
HB_2	v	2	Kon	2014-10-07	1	1	n
HB_2	v	2	Kiw	2014-10-07	1	1	n
HB_2	v	2	Zoz	2014-10-07	1	1	n
HB_2	v	2	Pip	2014-10-07	1	1	n
HB_2	v	1	Fin	2014-10-14	2	1	n
HB_2	v	1	May	2014-10-14	2	1	n
HB_2	v	1	Hei	2014-10-14	2	1	n
HB_2	v	1	Dol	2014-10-14	2	1	n
HB_2	v	1	Fig	2014-10-09	2	1	y
HB_2	v	1	Fig	2014-10-09	2	2	y
HB_2	v	1	Fig	2014-10-09	2	3	y
HB_1	v	1	Fig	2014-10-09	2	1	y	hook bending! :-)))
HB_1	v	1	Fig	2014-10-09	2	2	n
HB_2	v	1	Muk	2014-10-14	2	1	n
HB_2	v	1	Mup	2014-10-14	2	1	n
HB_2	v	2	Mon	2014-10-10	2	1	n
HB_2	v	2	Oly	2014-10-10	2	1	n
HB_2	v	2	Kon	2014-10-10	2	1	n
HB_2	v	2	Kiw	2014-10-09	2	1	n
HB_2	v	2	Zoz	2014-10-09	2	1	n
HB_2	v	2	Pip	2014-10-10	2	1	n
HB_2	v	1	Fin	2014-10-22	3	1	n
HB_2	v	1	May	2014-10-22	3	1	n
HB_2	v	1	Hei	2014-10-22	3	1	n
HB_2	v	1	Dol	2014-10-22	3	1	n
HB_2	v	1	Fig	2014-10-14	3	1	y
HB_2	v	1	Fig	2014-10-14	3	2	y
HB_2	v	1	Fig	2014-10-14	3	3	y	with unbend end
HB_2	v	1	Fig	2014-10-14	3	4	y
HB_1	v	1	Fig	2014-10-14	3	1	x	successful, but pipecleaner not bend
HB_1	v	1	Fig	2014-10-14	3	2	x	successful, but pipecleaner not bend
HB_1	v	1	Fig	2014-10-14	3	3	x	successful, but pipecleaner not bend
HB_2	v	1	Muk	2014-10-22	3	1	n
HB_2	v	1	Mup	2014-10-22	3	1	n
HB_2	v	2	Mon	2014-10-14	3	1	n
HB_2	v	2	Oly	2014-10-15	3	1	n
HB_2	v	2	Kon	2014-10-15	3	1	n
HB_2	v	2	Kiw	2014-10-15	3	1	n
HB_2	v	2	Zoz	2014-10-15	3	1	n
HB_2	v	2	Pip	2014-10-16	3	1	n
HB_2	v	1	Fin	2014-10-28	4	1	n
HB_2	v	1	May	2014-10-29	4	1	n
HB_2	v	1	Hei	2014-10-28	4	1	n
HB_2	v	1	Dol	2014-10-28	4	1	n
HB_2	v	1	Fig	2014-10-29	4	1	y
HB_2	v	1	Fig	2014-10-29	4	2	y
HB_1	v	1	Fig	2014-10-29	4	1	n
HB_2	v	1	Muk	2014-10-28	4	1	n
HB_2	v	1	Mup	2014-10-28	4	1	n
HB_2	v	2	Mon	2014-10-22	4	1	n
HB_2	v	2	Oly	2014-10-28	4	1	n
HB_2	v	2	Kon	2014-10-22	4	1	n
HB_2	v	2	Kiw	2014-10-22	4	1	n
HB_2	v	2	Zoz	2014-10-22	4	1	n
HB_2	v	2	Pip	2014-10-22	4	1	n
HB_2	v	1	Fin	2014-11-05	5	1	n
HB_2	v	1	May	2014-11-05	5	1	n
HB_2	v	1	Hei	2014-11-05	5	1	n
HB_2	v	1	Dol	2014-11-04	5	1	n
HB_2	v	1	Fig	2014-11-05	5	1	y
HB_2	v	1	Fig	2014-11-05	5	2	y
HB_2	v	1	Fig	2014-11-05	5	3	y
HB_1	v	1	Fig	2014-11-05	5	1	n
HB_2	v	1	Muk	2014-11-05	5	1	n
HB_2	v	1	Mup	2014-11-04	5	1	n
HB_2	v	2	Mon	2014-10-29	5	1	n
HB_2	v	2	Oly	2014-10-29	5	1	n
HB_2	v	2	Kon	2014-10-29	5	1	n
HB_2	v	2	Kiw	2014-10-29	5	1	n
HB_2	v	2	Zoz	2014-10-29	5	1	n
HB_2	v	2	Pip	2014-10-29	5	1	n
HB_3	v	1	Fin	2014-11-11	1	1 bis 10	y
HB_1	v	1	Fin	2014-11-11	1	1	n
HB_3	v	1	May	2014-11-07	1	1 bis 10	y
HB_1	v	1	May	2014-11-07	1	1	n
HB_3	v	1	Hei	2014-11-11	1	1 bis 10	y
HB_1	v	1	Hei	2014-11-11	1	1	n
HB_3	v	1	Dol	2014-11-07	1	1 bis 10	y
HB_1	v	1	Dol	2014-11-07	1	1	n
HB_2	v	1	Fig	2014-11-07	6	1 bis 3	y
HB_1	v	1	Fig	2014-11-07	6	1	n
HB_1	v	1	Muk	2014-11-07	1	1	n
HB_3	v	1	Mup	2014-11-07	1	1	n
HB_3	v	2	Mon	2014-11-05	1	1	n
HB_3	v	2	Oly	2014-11-06	1	1	n
HB_3	v	2	Kon	2014-11-05	1	1	n
HB_3	v	2	Kiw	2014-11-05	1	1	n
HB_3	v	2	Zoz	2014-11-05	1	1	n
HB_3	v	2	Pip	2014-11-05	1	1	n
HB_3	v	1	Fin	2014-11-13	2	1 bis 3	y
HB_1	v	1	Fin	2014-11-13	2	1	n
HB_3	v	1	May	2014-11-13	2	1 bis 3	y
HB_1	v	1	May	2014-11-13	2	1	n
HB_3	v	1	Hei	2014-11-13	2	1 bis 3	y
HB_1	v	1	Hei	2014-11-13	2	1	n
HB_3	v	1	Dol	2014-11-12	2	1 bis 3	y
HB_1	v	1	Dol	2014-11-12	2	1	n
HB_2	v	1	Fig	2014-11-12	7	1 bis 3	y
HB_1	v	1	Fig	2014-11-12	7	1	n
HB_3	v	1	Muk	2014-11-12	2	1 bis 10	y
HB_1	v	1	Muk	2014-11-12	2	1	n
HB_3	v	1	Mup	2014-11-11	2	1 bis 10	y
HB_1	v	1	Mup	2014-11-11	2	1	n
HB_3	v	2	Mon	2014-11-06	2	1	n
HB_3	v	2	Oly	2014-11-07	2	1	n
HB_3	v	2	Kon	2014-11-07	2	1	n
HB_3	v	2	Kiw	2014-11-06	2	1	n
HB_3	v	2	Zoz	2014-11-06	2	1	n
HB_3	v	2	Pip	2014-11-06	2	1	n
HB_3	v	1	Fin	2014-11-18	3	1 bis 3	y
HB_1	v	1	Fin	2014-11-18	3	1	n
HB_3	v	1	May	2014-11-18	3	1 bis 3	y
HB_1	v	1	May	2014-11-18	3	1	n
HB_3	v	1	Hei	2014-11-18	3	1 bis 3	y
HB_1	v	1	Hei	2014-11-18	3	1	n
HB_3	v	1	Dol	2014-11-14	3	1 bis 3	y
HB_1	v	1	Dol	2014-11-14	3	1	n
HB_2	v	1	Fig	2014-11-14	8	1 bis 3	y
HB_1	v	1	Fig	2014-11-14	8	1	y	hook bending! :-)))
HB_1	v	1	Fig	2014-11-14	8	2	n
HB_3	v	1	Muk	2014-11-14	3	1 bis 3	y
HB_1	v	1	Muk	2014-11-14	3	1	n
HB_3	v	1	Mup	2014-11-14	3	1 bis 3	y
HB_1	v	1	Mup	2014-11-14	3	1	n
HB_3	v	2	Mon	2015-11-13	3	1	y	hook bending! :-)))
HB_3	v	2	Mon	2015-11-13	3	2	n
HB_3	v	2	Oly	2015-11-13	3	1	n
HB_3	v	2	Kon	2015-11-13	3	1	n
HB_3	v	2	Kiw	2015-11-13	3	1	n
HB_3	v	2	Zoz	2015-11-13	3	1	n
HB_3	v	2	Pip	2015-11-13	3	1	n
HB_3	v	1	Fin	2014-11-20	4	1 bis 3	y
HB_1	v	1	Fin	2014-11-20	4	1	y	hook bending! :-)))
HB_1	v	1	Fin	2014-11-20	4	2	y	hook bending! :-)))
HB_1	v	1	Fin	2014-11-20	4	3	n
HB_3	v	1	May	2014-11-20	4	1 bis 3	y
HB_1	v	1	May	2014-11-20	4	1	n
HB_3	v	1	Hei	2014-11-20	4	1 bis 3	y
HB_1	v	1	Hei	2014-11-20	4	1	n
HB_3	v	1	Dol	2014-11-19	4	1 bis 3	y
HB_1	v	1	Dol	2014-11-19	4	1	n
HB_2	v	1	Fig	2014-11-20	9	1 bis 3	y
HB_1	v	1	Fig	2014-11-20	9	1	n
HB_3	v	1	Muk	2014-11-20	4	1 bis 3	y
HB_1	v	1	Muk	2014-11-20	4	1	n
HB_3	v	1	Mup	2014-11-20	4	1 bis 3	y
HB_1	v	1	Mup	2014-11-20	4	1	n
HB_3	v	2	Mon	2014-11-18	4	1	y	hook bending! :-)))
HB_3	v	2	Mon	2014-11-18	4	2	n
HB_3	v	2	Oly	2014-11-19	4	1	n
HB_3	v	2	Kon	2014-11-19	4	1	n
HB_3	v	2	Kiw	2014-11-19	4	1	n
HB_3	v	2	Zoz	2014-11-19	4	1	n
HB_3	v	2	Pip	2014-11-19	4	1	n
HB_3	v	1	Fin	2014-11-21	5	1 bis 3	y
HB_1	v	1	Fin	2014-11-21	5	1	y	hook bending! :-)))
HB_1	v	1	Fin	2014-11-21	5	2	y	hook bending! :-)))
HB_1	v	1	Fin	2014-11-21	5	3	x	unbend
HB_1	v	1	Fin	2014-11-21	5	4	y	hook bending! :-)))
HB_1	v	1	Fin	2014-11-21	5	5	n
HB_3	v	1	May	2014-11-25	5	1 bis 3	y
HB_1	v	1	May	2014-11-25	5	1	n
HB_3	v	1	Hei	2014-11-25	5	1 bis 3	y
HB_1	v	1	Hei	2014-11-25	5	1	n
HB_3	v	1	Dol	2014-11-21	5	1 bis 3	y
HB_1	v	1	Dol	2014-11-21	5	1	n
HB_2	v	1	Fig	2014-11-21	10	1 bis 3	y
HB_1	v	1	Fig	2014-11-21	10	1	y	hook bending! :-)))
HB_1	v	1	Fig	2014-11-21	10	2	y	hook bending! :-)))
HB_1	v	1	Fig	2014-11-21	10	3	n
HB_3	v	1	Muk	2014-11-25	5	1 bis 3	y
HB_1	v	1	Muk	2014-11-25	5	1	n
HB_3	v	1	Mup	2014-11-25	5	1 bis 3	y
HB_1	v	1	Mup	2014-11-25	5	1	n
HB_3	v	2	Mon	2014-11-25	5	1	y	hook bending! :-)))
HB_3	v	2	Mon	2014-11-25	5	2	y	hook bending! :-)))
HB_3	v	2	Mon	2014-11-25	5	3	n
HB_3	v	2	Oly	2014-11-26	5	1	n
HB_3	v	2	Kon	2014-11-26	5	1	n
HB_3	v	2	Kiw	2014-11-26	5	1	n
HB_3	v	2	Zoz	2014-11-25	5	1	n
HB_3	v	2	Pip	2014-11-25	5	1	n
HB_3	v	2	Mon	2014-12-04	6	1	n
HB_2	v	1	Fig	2014-12-04	11	1 bis 3	y
HB_1	v	1	Fig	2014-12-04	11	1	n
HB_2	v	1	Fin	2014-12-04	6	1 bis 3	y
HB_1	v	1	Fin	2014-12-04	6	1	y	hook bending! :-)))
HB_1	v	1	Fin	2014-12-04	6	2	n
HB_3	v	2	Mon	2014-12-08	7	1	y	hook bending! :-)))
HB_3	v	2	Mon	2014-12-08	7	2	y	hook bending! :-)))
HB_3	v	2	Mon	2014-12-08	7	3	y	hook bending! :-)))
HB_3	v	2	Mon	2014-12-08	7	4	y	hook bending! :-)))
HB_3	v	2	Mon	2014-12-08	7	5	n
HB_2	v	1	Fig	2014-12-09	12	1 bis 3	y
HB_1	v	1	Fig	2014-12-09	12	1	n
HB_2	v	1	Fin	2014-12-08	7	1 bis 3	y
HB_1	v	1	Fin	2014-12-08	7	1	y	hook bending! :-)))
HB_1	v	1	Fin	2014-12-08	7	2	n
HB_3	v	2	Mon	2014-12-11	8	1	n
HB_2	v	1	Fig	2014-12-11	13	1 bis 3	y
HB_1	v	1	Fig	2014-12-11	13	1	n
HB_2	v	1	Fin	2014-12-11	8	1 bis 3	y
HB_1	v	1	Fin	2014-12-11	8	1	n
HB_3	v	2	Mon	2015-01-04	9	1	n
HB_2	v	1	Fin	2014-12-30	9	1 bis 3	y
HB_1	v	1	Fin	2014-12-30	9	1	n
HB_3	v	2	Mon	2015-01-10	10	1	y	hook bending! :-)))
HB_3	v	2	Mon	2015-01-10	10	2	y	hook bending! :-)))
HB_3	v	2	Mon	2015-01-10	10	3	y	hook bending! :-)))
HB_3	v	2	Mon	2015-01-10	10	4	y	hook bending! :-)))
HB_3	v	2	Mon	2015-01-10	10	5	y	hook bending! :-)))
HB_3	v	2	Mon	2015-01-10	10	6	y	hook bending! :-)))
HB_3	v	2	Mon	2015-01-10	10	7	y	hook bending! :-)))
HB_3	v	2	Mon	2015-01-10	10	8	y	hook bending! :-)))
HB_3	v	2	Mon	2015-01-10	10	9	y	hook bending! :-)))
HB_3	v	2	Mon	2015-01-10	10	10	y	hook bending! :-)))
HB_2	v	1	Fin	2015-01-06	10	1 bis 3	y
HB_1	v	1	Fin	2015-01-06	10	1	y	hook bending! :-)))
HB_1	v	1	Fin	2015-01-06	10	2	y	hook bending! :-)))
HB_1	v	1	Fin	2015-01-06	10	3	y	hook bending! :-)))
HB_1	v	1	Fin	2015-01-06	10	4	n
HB_3	v	2	Mon	2015-01-11	11	1	y	hook bending! :-)))
HB_3	v	2	Mon	2015-01-11	11	2	y	hook bending! :-)))
HB_3	v	2	Mon	2015-01-11	11	3	y	hook bending! :-)))
HB_3	v	2	Mon	2015-01-11	11	4	y	hook bending! :-)))
HB_3	v	2	Mon	2015-01-11	11	5	n
HB_3	v	2	Mon	2015-01-15	12	1	y	hook bending! :-)))
HB_3	v	2	Mon	2015-01-15	12	2	y	hook bending! :-)))
HB_3	v	2	Mon	2015-01-15	12	3	y	hook bending! :-)))
HB_3	v	2	Mon	2015-01-15	12	4	y	hook bending! :-)))
HB_3	v	2	Mon	2015-01-15	12	5	y	hook bending! :-)))
HB_3	v	2	Mon	2015-01-15	12	6	y	hook bending! :-)))
HB_3	v	2	Mon	2015-01-15	12	7	y	hook bending! :-)))
HB_3	v	2	Mon	2015-01-15	12	8	y	hook bending! :-)))
HB_3	v	2	Mon	2015-01-15	12	9	y	hook bending! :-)))
HB_3	v	2	Mon	2015-01-15	12	10	y	hook bending! :-)))
HB_2	v	1	Fin	2015-01-21	11	1 bis 3	y
HB_1	v	1	Fin	2015-01-21	11	1	y	hook bending! :-)))
HB_1	v	1	Fin	2015-01-21	11	2	n
HB_2	v	1	Fin	2015-01-23	12	1 bis 3	y
HB_1	v	1	Fin	2015-01-23	12	1	x	ungebogen
HB_1	v	1	Fin	2015-01-23	12	2	y	hook bending! :-)))
HB_1	v	1	Fin	2015-01-23	12	3	y	hook bending! :-)))
HB_1	v	1	Fin	2015-01-23	12	4	n
HB_2	v	1	Fin	2015-01-25	13	1 bis 3	y
HB_1	v	1	Fin	2015-01-25	13	1	y	hook bending! :-)))
HB_1	v	1	Fin	2015-01-25	13	2	y	hook bending! :-)))
HB_1	v	1	Fin	2015-01-25	13	3	y	hook bending! :-)))
HB_1	v	1	Fin	2015-01-25	13	4	y	hook bending! :-)))
HB_1	v	1	Fin	2015-01-25	13	5	y	hook bending! :-)))
HB_1	v	1	Fin	2015-01-25	13	6	y	hook bending! :-)))
HB_1	v	1	Fin	2015-01-25	13	7	n
HB_2	v	1	Fin	2015-01-25	14	1 bis 3	y
HB_1	v	1	Fin	2015-01-25	14	1	n
HB_2	v	1	Fin	2015-01-27	15	1 bis 3	y
HB_1	v	1	Fin	2015-01-27	15	1	y	hook bending! :-)))
HB_1	v	1	Fin	2015-01-27	15	2	n
HB_2	v	1	Fin	2015-01-28	16	1 bis 3	y
HB_1	v	1	Fin	2015-01-28	16	1	y	hook bending! :-)))
HB_1	v	1	Fin	2015-01-28	16	2	y	hook bending! :-)))
HB_1	v	1	Fin	2015-01-28	16	3	y	hook bending! :-)))
HB_1	v	1	Fin	2015-01-28	16	4	n
HB_2	v	1	Fin	2015-02-01	17	1 bis 3	y
HB_1	v	1	Fin	2015-02-01	17	1	y	hook bending! :-)))
HB_1	v	1	Fin	2015-02-01	17	2	y	hook bending! :-)))
HB_1	v	1	Fin	2015-02-01	17	3	y	hook bending! :-)))
HB_1	v	1	Fin	2015-02-01	17	4	y	hook bending! :-)))
HB_1	v	1	Fin	2015-02-01	17	5	y	hook bending! :-)))
HB_1	v	1	Fin	2015-02-01	17	6	y	hook bending! :-)))
HB_1	v	1	Fin	2015-02-01	17	7	y	hook bending! :-)))
HB_1	v	1	Fin	2015-02-01	17	8	y	hook bending! :-)))
HB_1	v	1	Fin	2015-02-01	17	9	y	hook bending! :-)))
HB_1	v	1	Fin	2015-02-02	17	10	y	hook bending! :-)))
HB_2	v	1	Fin	2015-02-02	18	1 bis 3	y
HB_1	v	1	Fin	2015-02-02	18	1	y	hook bending! :-)))
HB_1	v	1	Fin	2015-02-02	18	2	y	hook bending! :-)))
HB_1	v	1	Fin	2015-02-02	18	3	y	hook bending! :-)))
HB_1	v	1	Fin	2015-02-02	18	4	y	hook bending! :-)))
HB_1	v	1	Fin	2015-02-02	18	5	y	hook bending! :-)))
HB_1	v	1	Fin	2015-02-02	18	6	y	hook bending! :-)))
HB_1	v	1	Fin	2015-02-02	18	7	y	hook bending! :-)))
HB_1	v	1	Fin	2015-02-02	18	8	y	hook bending! :-)))
HB_1	v	1	Fin	2015-02-02	18	9	y	hook bending! :-)))
HB_1	v	1	Fin	2015-02-02	18	10	y	hook bending! :-)))
HB_2	h	1	Fin	2015-02-03	1	1 bis 3	y
HB_1	h	1	Fin	2015-02-03	1	1	n
HB_2	h	1	May	2014-11-28	1	1 bis 10	y
HB_1	h	1	May	2014-11-28	1	1	n
HB_2	h	1	Hei	2014-12-04	1	1	n
HB_2	h	1	Dol	2014-11-28	1	1	n
HB_2	h	1	Fig	2015-01-21	1	1 bis10	y
HB_1	h	1	Fig	2015-01-21	1	1	n
HB_2	h	1	Muk	2014-12-04	1	1	n
HB_2	h	1	Mup	2014-11-28	1	1	n
HB_2	h	2	Mon	2015-01-23	1	1	n
HB_2	h	2	Oly	2014-11-27	1	1	n
HB_2	h	2	Kon	2014-11-27	1	1	n
HB_2	h	2	Kiw	2014-11-27	1	1	n
HB_2	h	2	Zoz	2014-11-27	1	1	n
HB_2	h	2	Pip	2014-11-27	1	1	n
HB_2	h	1	Fin	2015-02-04	2	1 bis 3	y
HB_1	h	1	Fin	2015-02-04	2	1	y	unbend! :-)))
HB_1	h	1	Fin	2015-02-04	2	2	n
HB_2	h	1	May	2014-12-05	2	1 bis 3	y
HB_1	h	1	May	2014-12-05	2	1	y	unbend! :-)))
HB_1	h	1	May	2014-12-05	2	2	y	unbend! :-)))
HB_1	h	1	May	2014-12-05	2	3	n
HB_2	h	1	Hei	2014-12-05	2	1	n
HB_2	h	1	Dol	2014-12-08	2	1 bis 10	y
HB_1	h	1	Dol	2014-12-08	2	1	n
HB_2	h	1	Fig	2015-01-24	2	1 bis 3	y
HB_1	h	1	Fig	2015-01-24	2	1	n
HB_2	h	1	Muk	2014-12-05	2	1	n
HB_2	h	1	Mup	2014-12-08	2	1	n
HB_2	h	2	Mon	2015-01-26	2	1	n
HB_2	h	2	Oly	2014-12-05	2	1	n
HB_2	h	2	Kon	2014-12-05	2	1	n
HB_2	h	2	Kiw	2014-12-05	2	1	n
HB_2	h	2	Zoz	2014-12-05	2	1	n
HB_2	h	2	Pip	2014-12-04	2	1	y	unbend! :-)))
HB_2	h	2	Pip	2014-12-04	2	2	n
HB_2	h	1	Fin	2015-02-09	3	1 bis 3	y
HB_1	h	1	Fin	2015-02-09	3	1	n
HB_2	h	1	May	2014-12-09	3	1 bis 3	y
HB_1	h	1	May	2014-12-09	3	1	n
HB_2	h	1	Hei	2014-12-09	3	1	n
HB_2	h	1	Dol	2014-12-10	3	1 bis 3	y
HB_1	h	1	Dol	2014-12-10	3	1	y	unbend! :-)))
HB_1	h	1	Dol	2014-12-10	3	2	y	unbend! :-)))
HB_1	h	1	Dol	2014-12-10	3	3	n
HB_2	h	1	Fig	2015-01-27	3	1 bis 3	y
HB_1	h	1	Fig	2015-01-27	3	1	n
HB_2	h	1	Muk	2014-12-09	3	1	n
HB_2	h	1	Mup	2014-12-11	3	1	n
HB_2	h	2	Mon	2015-02-10	3	1	n
HB_2	h	2	Oly	2014-12-09	3	1	n
HB_2	h	2	Kon	2014-12-09	3	1	n
HB_2	h	2	Kiw	2014-12-09	3	1	n
HB_2	h	2	Zoz	2014-12-09	3	1	n
HB_2	h	2	Pip	2014-12-09	3	1	n
HB_2	h	1	Fin	2015-02-10	4	1 bis 3	y
HB_1	h	1	Fin	2015-02-10	4	1	n
HB_2	h	1	May	2014-12-12	4	1 bis 3	y
HB_1	h	1	May	2014-12-12	4	1	y	unbend! :-)))
HB_1	h	1	May	2014-12-12	4	2	y	unbend! :-)))
HB_1	h	1	May	2014-12-12	4	3	y	unbend! :-)))
HB_1	h	1	May	2014-12-12	4	4	n
HB_2	h	1	Hei	2014-12-12	4	1	n
HB_2	h	1	Dol	2014-12-12	4	1 bis 3	y
HB_1	h	1	Dol	2014-12-12	4	1	y	unbend! :-)))
HB_1	h	1	Dol	2014-12-12	4	2	n
HB_2	h	1	Fig	2015-02-03	4	1 bis 3	y
HB_1	h	1	Fig	2015-02-03	4	1	n
HB_2	h	1	Muk	2014-12-30	4	1	n
HB_2	h	1	Mup	2014-12-30	4	1	n
HB_2	h	2	Mon	2015-02-11	4	1	n
HB_2	h	2	Oly	2014-12-12	4	1	n
HB_2	h	2	Kon	2014-12-12	4	1	n
HB_2	h	2	Kiw	2014-12-12	4	1	n
HB_2	h	2	Zoz	2014-12-11	4	1	n
HB_2	h	2	Pip	2014-12-11	4	1	n
HB_2	h	1	Fin	2015-02-11	5	1 bis 3	y
HB_1	h	1	Fin	2015-02-11	5	1	n
HB_2	h	1	May	2015-01-05	5	1 bis 3	y
HB_1	h	1	May	2015-01-05	5	1	n
HB_2	h	1	Hei	2015-01-05	5	1	n
HB_2	h	1	Dol	2015-01-05	5	1 bis 3	y
HB_1	h	1	Dol	2015-01-05	5	1	y
HB_1	h	1	Dol	2015-01-05	5	2	n
HB_2	h	1	Fig	2015-02-10	5	1 bis 3	y
HB_1	h	1	Fig	2015-02-10	5	1	n
HB_2	h	1	Muk	2015-01-06	5	1	n
HB_2	h	1	Mup	2015-01-06	5	1	n
HB_2	h	2	Mon	2015-02-14	5	1	n
HB_2	h	2	Oly	2015-01-04	5	1	n
HB_2	h	2	Kon	2015-01-04	5	1	n
HB_2	h	2	Kiw	2015-01-06	5	1	n	Due to a lack of motivation, Kiwi participated only until HB2_h_S5
HB_2	h	2	Zoz	2015-01-04	5	1	n
HB_2	h	2	Pip	2015-01-04	5	1	n
HB_2	h	1	Fin	2015-02-14	6	1 bis 3	y
HB_1	h	1	Fin	2015-02-14	6	1	y	unbend! :-)))
HB_1	h	1	Fin	2015-02-14	6	2	n
HB_2	h	1	May	2015-01-17	6	1 bis 3	y
HB_1	h	1	May	2015-01-17	6	1	n
HB_3	h	1	Hei	2015-01-20	1	1 bis 10	y
HB_1	h	1	Hei	2015-01-20	1	1	n
HB_2	h	1	Dol	2015-01-16	6	1 bis 3	y
HB_1	h	1	Dol	2015-01-16	6	1	y	unbend! :-)))
HB_1	h	1	Dol	2015-01-16	6	2	y	unbend! :-)))
HB_1	h	1	Dol	2015-01-16	6	3	y	unbend! :-)))
HB_1	h	1	Dol	2015-01-16	6	4	n
HB_2	h	1	Fig	2015-02-11	6	1 bis 3	y
HB_1	h	1	Fig	2015-02-11	6	1	n
HB_3	h	1	Muk	2015-01-20	1	1 bis 10	y
HB_1	h	1	Muk	2015-01-20	1	1	n
HB_3	h	1	Mup	2015-01-17	1	1 bis 10	y
HB_1	h	1	Mup	2015-01-17	1	1	n
HB_3	h	2	Mon	2015-02-15	1	1	n
HB_3	h	2	Oly	2015-01-16	1	1	n
HB_3	h	2	Kon	2015-01-15	1	1	n
HB_3	h	2	Zoz	2015-01-16	1	1	n
HB_3	h	2	Pip	2015-01-15	1	1	n
HB_2	h	1	Fin	2015-02-15	7	1 bis 3	y
HB_1	h	1	Fin	2015-02-15	7	1	y	unbend! :-)))
HB_1	h	1	Fin	2015-02-15	7	2	n
HB_2	h	1	May	2015-01-25	7	1 bis 3	y
HB_1	h	1	May	2015-01-25	7	1	n
HB_3	h	1	Hei	2015-01-24	2	1 bis 3	y
HB_1	h	1	Hei	2015-01-24	2	1	n
HB_2	h	1	Dol	2015-01-24	7	1 bis 3	y
HB_1	h	1	Dol	2015-01-24	7	1	y	unbend! :-)))
HB_1	h	1	Dol	2015-01-24	7	2	y	unbend! :-)))
HB_1	h	1	Dol	2015-01-24	7	3	y	unbend! :-)))
HB_1	h	1	Dol	2015-01-24	7	4	y	unbend! :-)))
HB_1	h	1	Dol	2015-01-24	7	5	y	unbend! :-)))
HB_1	h	1	Dol	2015-01-24	7	6	y	unbend! :-)))
HB_1	h	1	Dol	2015-01-24	7	7	y	unbend! :-)))
HB_1	h	1	Dol	2015-01-24	7	8	y	unbend! :-)))
HB_1	h	1	Dol	2015-01-24	7	9	y	unbend! :-)))
HB_1	h	1	Dol	2015-01-24	7	10	n
HB_2	h	1	Fig	2015-02-14	7	1 bis 3	y
HB_1	h	1	Fig	2015-02-14	7	1	n
HB_3	h	1	Muk	2015-01-24	2	1 bis 3	y
HB_1	h	1	Muk	2015-01-24	2	1	n
HB_3	h	1	Mup	2015-01-24	2	1 bis 3	y
HB_1	h	1	Mup	2015-01-24	2	1	n
HB_3	h	2	Mon	2015-02-16	2	1	n
HB_3	h	2	Oly	2015-01-23	2	1	n
HB_3	h	2	Kon	2015-01-21	2	1	n
HB_3	h	2	Zoz	2015-01-23	2	1	n
HB_3	h	2	Pip	2015-01-21	2	1	n
HB_2	h	1	Fin	2015-02-16	8	1 bis 3	y
HB_1	h	1	Fin	2015-02-16	8	1	y	unbend! :-)))
HB_1	h	1	Fin	2015-02-16	8	2	n
HB_2	h	1	May	2015-01-27	8	1 bis 3	y
HB_1	h	1	May	2015-01-27	8	1	n
HB_3	h	1	Hei	2015-01-26	3	1 bis 3	y
HB_1	h	1	Hei	2015-01-26	3	1	n
HB_2	h	1	Dol	2015-01-27	8	1 bis 3	y
HB_1	h	1	Dol	2015-01-27	8	1	y	unbend! :-)))
HB_1	h	1	Dol	2015-01-27	8	2	y	unbend! :-)))
HB_1	h	1	Dol	2015-01-27	8	3	y	unbend! :-)))
HB_1	h	1	Dol	2015-01-27	8	4	y	unbend! :-)))
HB_1	h	1	Dol	2015-01-27	8	5	y	unbend! :-)))
HB_1	h	1	Dol	2015-01-27	8	6	y	unbend! :-)))
HB_1	h	1	Dol	2015-01-27	8	7	y	unbend! :-)))
HB_1	h	1	Dol	2015-01-27	8	8	y	unbend! :-)))
HB_1	h	1	Dol	2015-01-27	8	9	y	unbend! :-)))
HB_1	h	1	Dol	2015-01-27	8	10	y	unbend! :-)))
HB_2	h	1	Fig	2015-02-15	8	1 bis 3	y
HB_1	h	1	Fig	2015-02-15	8	1	n
HB_3	h	1	Muk	2015-01-26	3	1 bis 3	y
HB_1	h	1	Muk	2015-01-26	3	1	n
HB_3	h	1	Mup	2015-01-26	3	1 bis 3	y
HB_1	h	1	Mup	2015-01-26	3	1	n
HB_3	h	2	Mon	2015-02-17	3	1	n
HB_3	h	2	Oly	2015-01-26	3	1	n
HB_3	h	2	Kon	2015-01-25	3	1	n
HB_3	h	2	Zoz	2015-01-25	3	1	n
HB_3	h	2	Pip	2015-01-25	3	1	n
HB_2	h	1	Fin	2015-02-17	9	1 bis 3	y
HB_1	h	1	Fin	2015-02-17	9	1	y	unbend! :-)))
HB_1	h	1	Fin	2015-02-17	9	2	y	unbend! :-)))
HB_1	h	1	Fin	2015-02-17	9	3	y	unbend! :-)))
HB_1	h	1	Fin	2015-02-17	9	4	y	unbend! :-)))
HB_1	h	1	Fin	2015-02-17	9	5	y	unbend! :-)))
HB_1	h	1	Fin	2015-02-17	9	6	y	unbend! :-)))
HB_1	h	1	Fin	2015-02-17	9	7	y	unbend! :-)))
HB_1	h	1	Fin	2015-02-17	9	8	y	unbend! :-)))
HB_1	h	1	Fin	2015-02-17	9	9	y	unbend! :-)))
HB_1	h	1	Fin	2015-02-17	9	10	y	unbend! :-)))
HB_2	h	1	May	2015-02-03	9	1 bis 3	y
HB_1	h	1	May	2015-02-03	9	1	n
HB_3	h	1	Hei	2015-02-04	4	1 bis 3	y
HB_1	h	1	Hei	2015-02-04	4	1	n
HB_2	h	1	Dol	2015-02-02	9	1 bis 3	y
HB_1	h	1	Dol	2015-02-02	9	1	y	unbend! :-)))
HB_1	h	1	Dol	2015-02-02	9	2	y	unbend! :-)))
HB_1	h	1	Dol	2015-02-02	9	3	y	unbend! :-)))
HB_1	h	1	Dol	2015-02-02	9	4	y	unbend! :-)))
HB_1	h	1	Dol	2015-02-02	9	5	y	unbend! :-)))
HB_1	h	1	Dol	2015-02-02	9	6	y	unbend! :-)))
HB_1	h	1	Dol	2015-02-02	9	7	y	unbend! :-)))
HB_1	h	1	Dol	2015-02-02	9	8	y	unbend! :-)))
HB_1	h	1	Dol	2015-02-02	9	9	y	unbend! :-)))
HB_1	h	1	Dol	2015-02-02	9	10	y	unbend! :-)))
HB_2	h	1	Fig	2015-02-16	9	1 bis 3	y
HB_1	h	1	Fig	2015-02-16	9	1	n
HB_3	h	1	Muk	2015-02-10	4	1 bis 3	y
HB_1	h	1	Muk	2015-02-10	4	1	n
HB_3	h	1	Mup	2015-02-10	4	1 bis 3	y
HB_1	h	1	Mup	2015-02-10	4	1	n
HB_3	h	2	Mon	2015-02-18	4	1	n
HB_3	h	2	Oly	2015-02-15	4	1	n
HB_3	h	2	Kon	2015-02-15	4	1	n
HB_3	h	2	Zoz	2015-02-14	4	1	n
HB_3	h	2	Pip	2015-02-14	4	1	n
HB_2	h	1	Fin	2015-02-18	10	1 bis 3	y
HB_1	h	1	Fin	2015-02-18	10	1	y	unbend! :-)))
HB_1	h	1	Fin	2015-02-18	10	2	y	unbend! :-)))
HB_1	h	1	Fin	2015-02-18	10	3	y	unbend! :-)))
HB_1	h	1	Fin	2015-02-18	10	4	y	unbend! :-)))
HB_1	h	1	Fin	2015-02-18	10	5	y	unbend! :-)))
HB_1	h	1	Fin	2015-02-18	10	6	y	unbend! :-)))
HB_1	h	1	Fin	2015-02-18	10	7	y	unbend! :-)))
HB_1	h	1	Fin	2015-02-18	10	8	y	unbend! :-)))
HB_1	h	1	Fin	2015-02-18	10	5	y	unbend! :-)))
HB_1	h	1	Fin	2015-02-18	10	9	y	unbend! :-)))
HB_1	h	1	Fin	2015-02-18	10	10	y	unbend! :-)))
HB_2	h	1	May	2015-02-16	10	1 bis3	y
HB_1	h	1	May	2015-02-16	10	1	n
HB_3	h	1	Hei	2015-02-16	5	1 bis 3	y
HB_1	h	1	Hei	2015-02-16	5	1	n
HB_2	h	1	Fig	2015-02-17	10	1 bis 3	y
HB_1	h	1	Fig	2015-02-17	10	1	n
HB_3	h	1	Muk	2015-02-17	5	1 bis 3	y
HB_1	h	1	Muk	2015-02-17	5	1	n
HB_3	h	1	Mup	2015-02-17	5	1 bis 3	y
HB_1	h	1	Mup	2015-02-17	5	1	n
HB_3	h	2	Mon	2015-02-19	5	1	n
HB_3	h	2	Oly	2015-02-18	5	1	n
HB_3	h	2	Kon	2015-02-19	5	1	n
HB_3	h	2	Zoz	2015-02-19	5	1	n
HB_3	h	2	Pip	2015-02-18	5	1	n
